# Supplementary material for: A model-based approach to study ant energetics from trajectory data
Source: PNAS Nexus. 2026 May 28;5(6):pgag174. doi: 10.1093/pnasnexus/pgag174 (PMC13255996; doi:10.1093/pnasnexus/pgag174)
Supplement: pgag174_Supplementary_Data [file pgag174_supplementary_data.zip]

Archive with 3 entries (3 files):
- PNASNEXUS-PNASNEXUS-2025-01520R-s01.pdf
- PNASNEXUS-PNASNEXUS-2025-01520R-s02.xlsx
- PNASNEXUS-PNASNEXUS-2025-01520R-s03.mp4
