# Supplementary material for: A model-based approach to study ant energetics from trajectory data
Source: PNAS Nexus. 2026 May 28;5(6):pgag174. doi: 10.1093/pnasnexus/pgag174 (PMC13255996; doi:10.1093/pnasnexus/pgag174)
Supplement: pgag174_Supplementary_Data [file pgag174_supplementary_data.zip › PNASNEXUS-PNASNEXUS-2025-01520R-s02.xlsx]

## Sheet: Relative Stiffness
Ant Species	Stiffness, k (N m-1)		Mass, m (mg)	Rest Leg Length, L0 (mm)	Relative Stiffness (N m-1)		Natural Frequency, ω0 (rad s-1)		Forward Speed, V (mm)		Step Frequency, f (Hz)		Efficiency (%)		Step Length, ΔY(mm)		Amplitude, A (mm)		% Congruity
C.albicans	0.23	2.99	20	5.36	6.2898	81.7673	109	387	147	495	41	117	0.9	1.52	3	5.1	0.9	1.9	48.6	50.4
C.bicolor	0.17	1.14	28.72	10	6.04002	40.5037	79	199	169	553	30	68	0.71	1.41	4.4	9.9	1.5	3.6	48.7	50.4
C.bombycina	0.17	1.14	20	7	6.07143	40.7143	94	238	141	462	36	81	0.72	1.45	3.1	6.9	1	2.5	48.7	50.4
C.fortis	0.06	0.4	8.367	8.25	6.03684	40.2456	86	220	158	502	33	75	0.77	1.41	3.8	8.1	1.2	2.9	48.7	50.4
F.polyctena	0.25	0.4	21.77	5.39	6.31603	10.1056	109	137	10	24	41	67	0.52	1.92	1.6	5.5	0.5	1.4	49.5	50.4

## Sheet: Energies
Ant Species	CoT (J kg-1 m-1)		Input Energy, ein (µJ)
C.albicans	252	3036	19	252
C.bicolor	256	3255	50	343
C.bombycina	256	3255	24	167
C.fortis	256	2932	12	82
F.polyctena	252	1090	20	34

## Sheet: CoT Comparision
	Ant Species	CoT (J kg-1 m-1)
1	Rhytidoponera aurata	166
2	Pogonomyrmex rugosus	188.2
2	Pogonomyrmex rugosus	158
3	Pogonomyrmex maricopa	129
4	Paraponera clavata	212.9
5	Pachycondyla berthoudi	165.9
6	Myrmecocystu mexicanus	105
7	Myrmecocystu mendax	160
8	Messor pergandei	137.9
9	Leptogenys schwabi	212.96
10	Leptogenys nitida	212.96
11	Leptogenys attenuata	212.96
12	Formica rufa	2181.7	632.9	1522.9	825.9	700.7	668.9
13	Formica polyctena	252
14	Formica fusca	743	601.1	686.1	726.7	729.2	719.1
15	Cataglyphis fortis	256
16	Cataglyphis bombycina	256
17	Cataglyphis bicolor	256
18	Cataglyphis albicans	252
19	Camponotus sp	130
20	Camponotus rufipes	264
21	Camponotus herculeanus	887.2	683.2
21	Camponotus herculeanus	299
22	Atta vollenweideri	290	550
23	Acromyrmex octospinosus	646
